# Supplementary material for: Evaluation of Antibodies Induced by Melanoma Helper Peptide Vaccine and Their Modulation by Vaccine Adjuvants
Source: Vaccines (Basel). 2026 Feb 21;14(2):195. doi: 10.3390/vaccines14020195 (PMC12944968; doi:10.3390/vaccines14020195)
Supplement: Supplementary file 1 [file vaccines-14-00195-s001.zip]

Archive with 3 entries (3 files):
- Supplemental Material Table S1 6MHP Sequences.pdf
- Supplemental Material Table S2 Mel41 Patient Samples Used.pdf
- Supplemental Material Table S3 Mel63 Samples and Antibody Concentrations.pdf
